# Supplementary material for: 4-Amino-2,8-dimethyl-6H-pyrimido[1,2-a][1,3,5]triazin-6-one
Source: Acta Crystallogr Sect E Struct Rep Online. 2010 Jul 17;66(Pt 8):o2050. doi: 10.1107/S1600536810027522 (PMC3007556; doi:10.1107/S1600536810027522)
Supplement: Supplementary file 2 [file e-66-o2050-Isup2.hkl]

# 
# h,k,l, Fc-squared, Fo-squared, sigma(Fo-squared) and status flag 
# 
data_I
_shelx_title ' A208A in Pna2(1)' 
_shelx_refln_list_code          4 
_shelx_F_calc_maximum      153.05 
_exptl_crystal_F_000       400.00 
_reflns_d_resolution_high  0.7700 
 
loop_ 
 _symmetry_equiv_pos_as_xyz 
 'x, y, z' 
 '-x, -y, z+1/2' 
 'x+1/2, -y+1/2, z' 
 '-x+1/2, y+1/2, z+1/2' 
 
_cell_length_a    11.1369 
_cell_length_b    18.9128 
_cell_length_c     4.0311 
_cell_angle_alpha  90.000 
_cell_angle_beta   90.000 
_cell_angle_gamma  90.000 
 
_shelx_F_squared_multiplier     1.000 
 
loop_ 
 _refln_index_h 
 _refln_index_k 
 _refln_index_l 
 _refln_F_squared_calc 
 _refln_F_squared_meas 
 _refln_F_squared_sigma 
 _refln_observed_status 
   2   0   0     5154.94     5483.56     82.23 o 
   4   0   0      946.37      995.96     19.42 o 
   6   0   0       38.89       45.31      3.30 o 
   8   0   0       52.20       53.32      3.96 o 
  10   0   0      219.73      209.77     14.88 o 
  12   0   0       53.40       44.34     10.80 o 
  14   0   0       16.06       12.97      8.18 o 
   2   1   0      879.00      985.97     14.39 o 
   3   1   0      276.56      295.24      5.03 o 
   4   1   0       73.45       92.07      2.64 o 
   5   1   0      107.81      117.02      3.14 o 
   6   1   0      280.99      293.89      5.83 o 
   7   1   0      208.82      213.83      5.06 o 
   8   1   0      206.18      215.73      6.07 o 
   9   1   0        7.46        9.52      1.86 o 
  10   1   0       92.15      103.08      4.71 o 
  11   1   0        0.02       -1.63      3.25 o 
  12   1   0        0.39        3.64      4.82 o 
  13   1   0        3.21        1.67      4.90 o 
  14   1   0        5.06       14.55      8.82 o 
   0   2   0     8963.03     9566.64    158.69 o 
   1   2   0      360.81      364.48      6.27 o 
   2   2   0     2368.07     2492.65     39.59 o 
   3   2   0     1905.08     2046.15     29.14 o 
   4   2   0      864.08      893.44     14.16 o 
   5   2   0        0.18        0.69      1.19 o 
   6   2   0     1001.62      979.41     13.35 o 
   7   2   0      793.91      860.80     12.30 o 
   8   2   0        9.52       15.18      1.93 o 
   9   2   0       42.33       50.00      2.89 o 
  10   2   0        0.99        3.28      1.92 o 
  11   2   0      235.10      222.85      9.87 o 
  12   2   0        4.58        7.55      4.96 o 
  13   2   0       16.82       16.06      5.79 o 
  14   2   0       28.10       40.79      8.04 o 
   1   3   0       97.72       90.21      3.64 o 
   2   3   0     1055.07      915.78     59.21 o 
   3   3   0      578.57      602.34     15.15 o 
   4   3   0       21.82       27.71      2.13 o 
   5   3   0      217.69      234.64      5.78 o 
   6   3   0      751.01      787.08     12.08 o 
   7   3   0      519.14      573.40      9.10 o 
   8   3   0      236.82      248.45      6.15 o 
   9   3   0      183.95      199.37      5.64 o 
  10   3   0      664.45      651.02     15.92 o 
  11   3   0      515.52      490.94     12.56 o 
  12   3   0      643.90      603.70     23.16 o 
  13   3   0        4.70       14.61      5.85 o 
  14   3   0       19.68       35.30      7.59 o 
   0   4   0      395.51      485.56     12.88 o 
   1   4   0       84.40       75.20      3.15 o 
   2   4   0      858.69      872.63     17.81 o 
   3   4   0      448.29      416.87      8.75 o 
   4   4   0        1.62        5.02      1.85 o 
   5   4   0       37.20       40.03      2.67 o 
   6   4   0        0.13        1.86      2.00 o 
   7   4   0      114.99       98.12      3.88 o 
   8   4   0       61.41       72.33      4.82 o 
   9   4   0      175.42      156.95      5.28 o 
  10   4   0       20.96       29.10      4.82 o 
  11   4   0      279.50      261.45      8.67 o 
  12   4   0       12.85       18.83      6.19 o 
  13   4   0      312.48      315.07     16.64 o 
  14   4   0      101.79      105.14     11.44 o 
   1   5   0      986.89     1036.46     18.70 o 
   2   5   0        0.10       -0.24      1.68 o 
   3   5   0      101.32      106.26      4.36 o 
   4   5   0     1333.83     1422.58     24.84 o 
   5   5   0      336.72      358.25      7.73 o 
   6   5   0       20.97       28.37      2.70 o 
   7   5   0       18.59       20.86      2.18 o 
   8   5   0       73.68       78.35      3.67 o 
   9   5   0      234.66      232.07      6.46 o 
  10   5   0      787.46      771.53     13.86 o 
  11   5   0      809.06      728.40     16.75 o 
  12   5   0      271.32      268.68     14.89 o 
  13   5   0       52.84       66.05      9.32 o 
  14   5   0        4.09        1.49      5.05 o 
   0   6   0     1774.59     1864.86     43.38 o 
   1   6   0     1133.79     1094.24     16.63 o 
   2   6   0       52.13       49.97      3.03 o 
   3   6   0      435.11      420.23     10.29 o 
   4   6   0     2030.60     2195.86     48.23 o 
   5   6   0     1279.57     1389.35     25.07 o 
   6   6   0      326.20      320.51      9.26 o 
   7   6   0       99.12      108.03      4.73 o 
   8   6   0       48.78       53.15      3.57 o 
   9   6   0        3.30        3.47      2.19 o 
  10   6   0       38.08       45.66      3.51 o 
  11   6   0       83.79      100.15      5.93 o 
  12   6   0       33.84       30.22     10.82 o 
  13   6   0      238.53      227.55     32.24 o 
  14   6   0      122.27      130.16     19.46 o 
   1   7   0        6.17        2.44      1.54 o 
   2   7   0      890.77      948.79     17.26 o 
   3   7   0     1071.67     1261.07     22.22 o 
   4   7   0       20.90       32.62      2.72 o 
   5   7   0       68.34       70.66      5.30 o 
   6   7   0        9.26        1.61      2.38 o 
   7   7   0       25.38       32.71      3.24 o 
   8   7   0        0.79        1.64      2.33 o 
   9   7   0        0.92        5.34      2.45 o 
  10   7   0       34.91       36.25      3.38 o 
  11   7   0       18.06       17.87      3.46 o 
  12   7   0       18.30       24.51      4.31 o 
  13   7   0       48.08       46.72      7.85 o 
   0   8   0       32.44       41.67      4.33 o 
   1   8   0      425.63      441.78      8.38 o 
   2   8   0       16.83       18.04      2.56 o 
   3   8   0      225.54      245.58      7.10 o 
   4   8   0     1247.00     1311.57     26.60 o 
   5   8   0      172.43      191.35     12.94 o 
   6   8   0        5.47        0.87      1.70 o 
   7   8   0       95.32       99.59      4.84 o 
   8   8   0       27.36       31.43      3.51 o 
   9   8   0       32.35       38.90      3.80 o 
  10   8   0        0.56       -1.25      2.50 o 
  11   8   0       78.13       77.10      5.65 o 
  12   8   0       23.94       32.20      6.65 o 
  13   8   0      111.45      102.33     15.78 o 
   1   9   0     1260.33     1326.34     35.21 o 
   2   9   0     3191.65     3722.45     59.64 o 
   3   9   0      619.93      741.46     15.06 o 
   4   9   0      243.19      257.95      8.04 o 
   5   9   0       18.32       13.58      3.18 o 
   6   9   0       26.78       21.33      4.39 o 
   7   9   0       13.17        8.98      4.32 o 
   8   9   0       88.96       92.22      5.04 o 
   9   9   0      105.22      115.48      5.83 o 
  10   9   0        1.54        1.77      2.69 o 
  11   9   0        0.00        1.94      2.82 o 
  12   9   0       22.06       22.29      4.48 o 
  13   9   0       18.03       47.43     12.34 o 
   0  10   0       47.31       62.62      6.25 o 
   1  10   0      323.83      358.53      8.73 o 
   2  10   0      338.61      351.57      7.74 o 
   3  10   0       87.50       98.06      5.00 o 
   4  10   0      275.23      275.62      8.43 o 
   5  10   0      107.81       95.33     11.42 o 
   6  10   0       33.17       31.56      4.02 o 
   7  10   0      233.49      226.58     12.53 o 
   8  10   0      281.76      268.39      9.45 o 
   9  10   0      343.45      326.00      9.32 o 
  10  10   0      503.55      470.27     13.13 o 
  11  10   0      160.09      165.82     13.57 o 
  12  10   0        0.31        6.51      3.68 o 
  13  10   0       11.32        3.93      8.10 o 
   1  11   0      111.23      109.37      5.09 o 
   2  11   0        6.52       17.67      2.38 o 
   3  11   0      520.50      563.52     13.07 o 
   4  11   0       34.81       27.25      3.62 o 
   5  11   0       25.98       26.52      3.80 o 
   6  11   0       97.20       93.42      8.29 o 
   7  11   0       40.40       31.25      5.91 o 
   8  11   0      104.87       99.34      6.20 o 
   9  11   0      262.09      251.45      9.34 o 
  10  11   0       80.45       74.98      9.52 o 
  11  11   0       36.34       38.81      5.44 o 
  12  11   0       26.83       35.90      5.47 o 
   0  12   0       83.76      119.78     24.11 o 
   1  12   0       30.95       32.17      4.48 o 
   2  12   0       20.14       15.32      2.94 o 
   3  12   0       36.93       35.90      3.04 o 
   4  12   0       63.83       65.20      5.00 o 
   5  12   0       85.55       84.30      5.62 o 
   6  12   0        7.15        8.96      3.42 o 
   7  12   0      282.59      274.13     13.11 o 
   8  12   0     1890.24     1774.20     54.42 o 
   9  12   0      213.28      234.11     11.20 o 
  10  12   0      523.40      514.96     16.55 o 
  11  12   0        5.49       18.38      4.48 o 
  12  12   0       11.60       23.56      4.99 o 
   1  13   0      616.16      611.32     15.91 o 
   2  13   0        0.01       -1.29      2.58 o 
   3  13   0       14.28       25.05      3.54 o 
   4  13   0       24.23       29.28      4.29 o 
   5  13   0       38.84       49.55      4.97 o 
   6  13   0      102.00      102.87      6.42 o 
   7  13   0       36.03       31.78      4.76 o 
   8  13   0        0.18        9.34      3.37 o 
   9  13   0       75.31       74.04      7.45 o 
  10  13   0      179.13      155.13     10.07 o 
  11  13   0        4.63        9.83      6.67 o 
  12  13   0        2.80        6.74      6.81 o 
   0  14   0      161.92      155.51      9.12 o 
   1  14   0       93.64      103.93      6.43 o 
   2  14   0      119.39      110.25      7.48 o 
   3  14   0      281.00      275.68     11.50 o 
   4  14   0       11.52       15.41      5.28 o 
   5  14   0       59.47       65.89      5.61 o 
   6  14   0       24.29       31.23      4.55 o 
   7  14   0      262.90      216.99     19.71 o 
   8  14   0       68.11       63.55      6.43 o 
   9  14   0       24.50       21.67      4.85 o 
  10  14   0      219.72      187.70     24.22 o 
  11  14   0       15.80       15.07     11.05 o 
   1  15   0      906.56      853.08     22.11 o 
   2  15   0     1976.23     1991.77     46.13 o 
   3  15   0     1202.09     1173.58     41.24 o 
   4  15   0      285.57      285.20     12.19 o 
   5  15   0        0.06        5.63      5.57 o 
   6  15   0      111.18      105.54      6.92 o 
   7  15   0       51.73       65.30      9.34 o 
   8  15   0        3.26        0.52      2.65 o 
   9  15   0       11.12        8.81      4.41 o 
  10  15   0       26.09       24.53      8.96 o 
  11  15   0       11.60        9.35      8.71 o 
   0  16   0      123.79      137.52     17.98 o 
   1  16   0      213.10      222.52     10.11 o 
   2  16   0        1.04        0.35      4.13 o 
   3  16   0       54.28       52.02      6.27 o 
   4  16   0      154.73      160.46      9.59 o 
   5  16   0        0.65        2.12      4.17 o 
   6  16   0       61.55       55.57      6.88 o 
   7  16   0       92.85       82.98      8.08 o 
   8  16   0       12.82       11.02      5.65 o 
   9  16   0      119.55      101.71     11.13 o 
  10  16   0        3.88       15.16      8.84 o 
   1  17   0      125.72      125.17     12.66 o 
   2  17   0      919.40      800.34     47.77 o 
   3  17   0      489.05      439.59     15.14 o 
   4  17   0       51.15       45.28      6.95 o 
   5  17   0      173.03      167.12     10.09 o 
   6  17   0       83.04       72.91      7.70 o 
   7  17   0        3.55        7.96      6.01 o 
   8  17   0       71.69       80.13      7.99 o 
   9  17   0      113.30      111.97     38.76 o 
  10  17   0        0.18       14.51      9.35 o 
   0  18   0      143.19      154.27     19.63 o 
   1  18   0       18.69       21.08      8.38 o 
   2  18   0       72.73       56.42     10.66 o 
   3  18   0      119.59      110.32     13.25 o 
   4  18   0       82.24       71.85     16.18 o 
   5  18   0       44.93       38.48      7.03 o 
   6  18   0       36.10       38.20     11.37 o 
   7  18   0       29.45       42.78      8.85 o 
   8  18   0        7.70       16.45      7.57 o 
   9  18   0       65.82       65.28     39.62 o 
   1  19   0        0.00        1.26     13.68 o 
   2  19   0        2.97       -4.21      8.42 o 
   3  19   0       50.52       60.67     11.34 o 
   4  19   0      122.03      107.25     13.97 o 
   5  19   0        3.96        2.58      7.50 o 
   6  19   0        9.60       -2.08     15.57 o 
   7  19   0        9.91       28.94      8.20 o 
   8  19   0       11.93       33.05     17.62 o 
   9  19   0        5.82       17.53     12.50 o 
   0  20   0       11.66       24.50     12.84 o 
   1  20   0       19.00       18.73      8.55 o 
   2  20   0      192.91      162.11     15.14 o 
   3  20   0       55.85       56.51     10.67 o 
   4  20   0        5.10        8.73      8.26 o 
   5  20   0       22.11       26.00      9.26 o 
   6  20   0       44.01       67.76     11.13 o 
   7  20   0       18.81       45.00      8.93 o 
   8  20   0       73.98       91.56     21.15 o 
   1  21   0       43.96       44.62     10.18 o 
   2  21   0       69.44       82.86     12.18 o 
   3  21   0       20.13       25.10      8.63 o 
   4  21   0        3.06       17.15      8.23 o 
   5  21   0       67.69      100.20     15.13 o 
   6  21   0       66.45      105.20     28.03 o 
   7  21   0       43.55       84.25     12.87 o 
   0  22   0        8.59       -0.92     10.14 o 
   1  22   0       19.46       30.03      8.62 o 
   2  22   0        6.27       36.79      9.10 o 
   3  22   0        9.55       35.33     12.00 o 
   4  22   0       38.34       35.49     19.90 o 
   5  22   0       31.73       55.16     11.15 o 
   6  22   0      121.47      131.32     15.49 o 
   1  23   0        0.09       19.56      7.91 o 
   2  23   0       24.48       39.34      9.58 o 
   3  23   0        0.17       30.06     10.90 o 
   4  23   0       52.38       57.27     10.89 o 
   5  23   0        5.20       27.31     10.97 o 
   0  24   0      909.35      908.61     52.62 o 
   1  24   0        6.41       47.62      9.92 o 
   2  24   0       63.32      113.52     20.94 o 
   3  24   0       30.94       52.43     10.55 o 
   2   0   1    23423.87    25538.82    399.12 o 
   4   0   1      148.09      130.62      5.27 o 
   6   0   1      504.51      484.88     10.46 o 
   8   0   1      144.42      124.49      4.87 o 
  10   0   1       73.02       79.78      5.54 o 
  12   0   1       68.30       60.97      6.99 o 
  14   0   1       18.07       34.71      7.94 o 
   0   1   1     4135.95     4295.63     78.16 o 
   1   1   1     1440.86     1537.95     19.15 o 
   2   1   1     6018.55     6479.17     76.35 o 
   3   1   1      963.43     1035.47     13.25 o 
   4   1   1     1836.46     1927.57     26.12 o 
   5   1   1      168.41      180.57      4.29 o 
   6   1   1       44.82       50.08      3.25 o 
   7   1   1       42.76       47.34      2.17 o 
   8   1   1        7.27        8.58      1.78 o 
   9   1   1      130.32      123.21      4.48 o 
  10   1   1       12.23       10.76      2.15 o 
  11   1   1        0.62        3.53      1.91 o 
  12   1   1       17.69       22.66      2.90 o 
  13   1   1       84.63       95.51      7.84 o 
  14   1   1       23.14       30.85      5.37 o 
   1   2   1     1450.83     1516.51     20.98 o 
   2   2   1     3279.02     3365.08     35.76 o 
   3   2   1      480.15      477.86      7.68 o 
   4   2   1      479.98      458.96      7.18 o 
   5   2   1      902.93      929.80     13.59 o 
   6   2   1      257.76      259.59      8.61 o 
   7   2   1      108.68      114.72      4.98 o 
   8   2   1      137.30      128.08      3.91 o 
   9   2   1      288.51      275.27      6.13 o 
  10   2   1        5.27        5.95      2.03 o 
  11   2   1       10.54       15.02      2.29 o 
  12   2   1       20.24       23.81      3.05 o 
  13   2   1       63.97       73.29      5.99 o 
  14   2   1       62.89       77.73      7.25 o 
   0   3   1      942.43      849.78     17.37 o 
   1   3   1      100.62      108.17      2.68 o 
   2   3   1      334.07      304.77      4.54 o 
   3   3   1       41.92       45.19      1.72 o 
   4   3   1      371.38      391.68      6.53 o 
   5   3   1      684.36      719.82      8.83 o 
   6   3   1      114.18      113.58      3.39 o 
   7   3   1       44.60       41.62      2.38 o 
   8   3   1      376.11      378.88      6.63 o 
   9   3   1       88.25       78.45      3.64 o 
  10   3   1      496.46      468.92      8.52 o 
  11   3   1       89.80       87.05      4.69 o 
  12   3   1      324.79      319.38      8.40 o 
  13   3   1      164.50      164.28      8.29 o 
  14   3   1       78.60       89.21      7.69 o 
   1   4   1      539.99      545.82      6.98 o 
   2   4   1      138.49      148.36      2.97 o 
   3   4   1       59.76       49.66      2.16 o 
   4   4   1      179.79      179.75      4.22 o 
   5   4   1       24.84       32.74      1.91 o 
   6   4   1       18.93       22.04      1.72 o 
   7   4   1      373.03      337.98      7.73 o 
   8   4   1      124.66      122.09      4.21 o 
   9   4   1      563.36      544.02      9.65 o 
  10   4   1       66.03       64.28      3.45 o 
  11   4   1      399.79      373.56      9.68 o 
  12   4   1      203.35      198.41      6.71 o 
  13   4   1       65.04       89.16      6.43 o 
  14   4   1       93.60       97.87     16.12 o 
   0   5   1      355.07      344.80     17.20 o 
   1   5   1      208.96      215.15      3.67 o 
   2   5   1        5.40        6.23      1.09 o 
   3   5   1      411.35      407.34      7.20 o 
   4   5   1      248.63      247.31      4.82 o 
   5   5   1      124.81      130.28      4.15 o 
   6   5   1      424.96      410.17      6.76 o 
   7   5   1       19.36       31.13      2.95 o 
   8   5   1      866.53      838.92     13.54 o 
   9   5   1      454.60      414.68      7.88 o 
  10   5   1      170.02      171.39      5.11 o 
  11   5   1      127.93      135.55      5.34 o 
  12   5   1       50.01       52.62      4.12 o 
  13   5   1      189.87      198.58      7.52 o 
   1   6   1      629.06      599.83      9.34 o 
   2   6   1     1354.00     1455.62     17.52 o 
   3   6   1      107.16      106.78      3.06 o 
   4   6   1       32.92       37.19      2.20 o 
   5   6   1      180.69      185.23      4.38 o 
   6   6   1      578.57      549.76      8.84 o 
   7   6   1      202.11      201.97      4.77 o 
   8   6   1      210.53      194.45      6.41 o 
   9   6   1      245.87      219.66      5.93 o 
  10   6   1       27.99       34.78      3.16 o 
  11   6   1      108.18      104.65      4.89 o 
  12   6   1       44.33       44.30      3.50 o 
  13   6   1       42.25       50.38      4.84 o 
   0   7   1     2137.42     2318.59     38.18 o 
   1   7   1      373.22      394.48      6.97 o 
   2   7   1      486.19      497.33     10.96 o 
   3   7   1      794.77      820.73     11.60 o 
   4   7   1       20.33       20.67      1.95 o 
   5   7   1      214.69      222.32      4.92 o 
   6   7   1       81.18       85.59      3.60 o 
   7   7   1       97.10       91.03      3.58 o 
   8   7   1       23.85       23.35      2.62 o 
   9   7   1       16.48       17.59      2.61 o 
  10   7   1       69.69       71.17      3.96 o 
  11   7   1       40.80       45.61      3.63 o 
  12   7   1       15.75       17.65      2.95 o 
  13   7   1       10.36       15.34      3.58 o 
   1   8   1     1220.74     1406.75     17.34 o 
   2   8   1      455.38      448.27      7.47 o 
   3   8   1      318.48      305.74      9.12 o 
   4   8   1      234.78      239.52      5.00 o 
   5   8   1       43.99       41.20      2.51 o 
   6   8   1      217.78      209.09      5.78 o 
   7   8   1       55.72       58.25      3.32 o 
   8   8   1       28.64       26.94      2.95 o 
   9   8   1       88.11       91.47      5.32 o 
  10   8   1       39.33       38.64      4.31 o 
  11   8   1       19.83       20.53      3.27 o 
  12   8   1        6.62       14.36      2.81 o 
  13   8   1       20.25       25.31      4.90 o 
   0   9   1     2461.92     2714.83     39.41 o 
   1   9   1      275.68      302.16      5.24 o 
   2   9   1      144.79      153.55      4.03 o 
   3   9   1      569.44      557.44     10.33 o 
   4   9   1      737.43      745.80     12.12 o 
   5   9   1       47.10       48.38      2.67 o 
   6   9   1       59.12       55.31      3.05 o 
   7   9   1      144.03      130.85      4.34 o 
   8   9   1       44.14       41.60      3.85 o 
   9   9   1       44.24       41.35      4.57 o 
  10   9   1        9.25       11.46      2.93 o 
  11   9   1      143.63      138.67      7.22 o 
  12   9   1       22.59       30.44      4.66 o 
  13   9   1        2.45        6.71      3.10 o 
   1  10   1      291.84      310.25      5.44 o 
   2  10   1      159.51      146.76      3.93 o 
   3  10   1      264.11      270.40      6.35 o 
   4  10   1       40.43       45.95      3.38 o 
   5  10   1      210.77      216.24      6.09 o 
   6  10   1      399.90      378.92      8.29 o 
   7  10   1      479.82      444.89     10.20 o 
   8  10   1      117.39      115.66      5.55 o 
   9  10   1       30.71       30.31      3.72 o 
  10  10   1       41.15       38.70      7.92 o 
  11  10   1        9.30       11.76      3.35 o 
  12  10   1       65.54       71.83      6.22 o 
   0  11   1        7.28        6.68      3.00 o 
   1  11   1       29.18       25.73      1.90 o 
   2  11   1       35.94       33.61      2.68 o 
   3  11   1       28.09       28.18      2.85 o 
   4  11   1      102.51      107.44      4.50 o 
   5  11   1      634.29      578.34     11.72 o 
   6  11   1      404.63      362.28      8.32 o 
   7  11   1      275.23      260.10      7.75 o 
   8  11   1      300.98      264.90      8.00 o 
   9  11   1      145.95      142.59      7.08 o 
  10  11   1      153.94      146.61      7.72 o 
  11  11   1       68.95       70.72      6.76 o 
  12  11   1      108.94      115.30      9.15 o 
   1  12   1       24.41       22.74      2.17 o 
   2  12   1       56.24       56.08      4.10 o 
   3  12   1       12.80        8.66      2.24 o 
   4  12   1       23.52       27.36      2.98 o 
   5  12   1      150.74      146.33      6.20 o 
   6  12   1      281.96      242.41      6.83 o 
   7  12   1      138.63      146.92      6.13 o 
   8  12   1      139.77      134.73      6.20 o 
   9  12   1       51.32       51.62      4.46 o 
  10  12   1      519.67      451.56     25.99 o 
  11  12   1       60.75       76.76      7.22 o 
  12  12   1      204.44      207.67      9.64 o 
   0  13   1        4.69        3.92      2.92 o 
   1  13   1      246.03      213.23      5.15 o 
   2  13   1       22.30       21.55      2.32 o 
   3  13   1      219.86      190.31      6.79 o 
   4  13   1       15.17       15.02      2.74 o 
   5  13   1      151.02      150.61      6.35 o 
   6  13   1      210.06      194.90      6.79 o 
   7  13   1       82.62       78.00      5.00 o 
   8  13   1      247.68      206.03      7.32 o 
   9  13   1       32.56       36.25      3.94 o 
  10  13   1      138.84      135.18      9.85 o 
  11  13   1       28.24       29.74      5.43 o 
   1  14   1      333.86      326.18      7.96 o 
   2  14   1       95.40       85.00      3.75 o 
   3  14   1      306.54      274.92      6.56 o 
   4  14   1      135.15      122.47      6.91 o 
   5  14   1      190.31      182.57      6.19 o 
   6  14   1      119.09      115.97      5.85 o 
   7  14   1      136.19      116.96      6.46 o 
   8  14   1       77.60       75.48      5.08 o 
   9  14   1        7.38        7.91      2.96 o 
  10  14   1       92.47       93.58      5.85 o 
  11  14   1        8.84       15.31      3.52 o 
   0  15   1     1225.54     1174.73     23.85 o 
   1  15   1       24.45       22.84      3.46 o 
   2  15   1      134.67      132.85      5.46 o 
   3  15   1      267.43      253.65      6.41 o 
   4  15   1      852.58      796.22     13.96 o 
   5  15   1      400.41      365.53      9.26 o 
   6  15   1       17.85       28.93      3.39 o 
   7  15   1       34.46       30.58      3.78 o 
   8  15   1       37.04       40.72      4.63 o 
   9  15   1       41.81       49.71      4.67 o 
  10  15   1       31.57       36.01      6.54 o 
  11  15   1       31.47       42.97      5.47 o 
   1  16   1      948.36      870.36     15.01 o 
   2  16   1      156.02      153.95      5.83 o 
   3  16   1      330.46      308.13      8.09 o 
   4  16   1       71.07       74.90      5.32 o 
   5  16   1      142.75      132.03      5.84 o 
   6  16   1       75.39       81.51      4.70 o 
   7  16   1       25.81       28.99      5.46 o 
   8  16   1       35.53       42.63      4.56 o 
   9  16   1       70.29       75.27      6.67 o 
  10  16   1       17.38       26.80      4.76 o 
   0  17   1     1697.22     1522.72     36.27 o 
   1  17   1       89.52       95.44      4.97 o 
   2  17   1       19.97       12.69      3.46 o 
   3  17   1       12.20        9.55      3.33 o 
   4  17   1      227.63      204.94     10.41 o 
   5  17   1       59.46       66.02      5.28 o 
   6  17   1       17.01       16.50      4.02 o 
   7  17   1      102.08      111.63      5.96 o 
   8  17   1       19.10       27.60      4.92 o 
   9  17   1        2.09        9.55      3.79 o 
  10  17   1       88.23       97.30      6.22 o 
   1  18   1       88.49      103.61      7.14 o 
   2  18   1      179.08      160.24      7.12 o 
   3  18   1       28.75       25.09      3.93 o 
   4  18   1        1.35        5.75      3.01 o 
   5  18   1       11.56       17.58      3.72 o 
   6  18   1       31.06       35.88      5.21 o 
   7  18   1       57.38       65.66      6.08 o 
   8  18   1       71.56       80.44      6.63 o 
   9  18   1       23.74       27.89      4.60 o 
   0  19   1       12.49       14.78      7.80 o 
   1  19   1       81.31       88.22      8.62 o 
   2  19   1        2.41       -2.55      5.10 o 
   3  19   1       22.81       17.40      3.85 o 
   4  19   1       10.82       13.54      4.32 o 
   5  19   1      105.15      100.90      6.36 o 
   6  19   1      111.32      128.35      7.68 o 
   7  19   1       11.02       17.16      5.84 o 
   8  19   1       55.05       82.97      6.85 o 
   1  20   1       39.91       44.36      7.32 o 
   2  20   1        9.44       12.17      5.75 o 
   3  20   1        3.63       15.87      5.68 o 
   4  20   1       62.22       72.16      6.38 o 
   5  20   1       33.26       43.01      5.72 o 
   6  20   1        9.30       20.81      4.20 o 
   7  20   1        5.36       12.76      4.99 o 
   0  21   1       88.33       75.13     11.84 o 
   1  21   1        5.48       11.14      5.56 o 
   2  21   1       27.48       35.29      6.56 o 
   3  21   1       92.54      120.66     15.82 o 
   4  21   1       65.25       74.10      8.10 o 
   5  21   1       15.31       38.93      7.66 o 
   6  21   1       17.87       31.03      5.49 o 
   1  22   1       70.67       84.17      8.81 o 
   2  22   1       38.96       49.55      9.41 o 
   3  22   1        5.96       15.66      8.37 o 
   4  22   1       37.98       50.51      7.05 o 
   5  22   1       42.25       67.09      9.86 o 
   0  23   1       91.64       94.71     12.77 o 
   1  23   1        5.88       38.60      7.72 o 
   2  23   1       94.71      130.55     10.84 o 
   3  23   1       36.58       59.58      7.59 o 
   4  23   1      133.45      166.62     11.72 o 
   1  24   1        2.24       28.87      6.72 o 
   0   0   2     2273.09     2416.68     84.38 o 
   2   0   2     2102.41     2195.84     37.97 o 
   4   0   2     4880.08     5154.93     96.55 o 
   6   0   2       93.19      120.10      7.96 o 
   8   0   2       71.26       63.11      5.88 o 
  10   0   2        5.82        7.57      3.73 o 
  12   0   2       33.36       45.99      6.62 o 
   1   1   2       11.36       15.93      1.86 o 
   2   1   2      543.18      575.10      9.27 o 
   3   1   2      425.28      480.32      8.44 o 
   4   1   2     1394.37     1383.82     19.81 o 
   5   1   2      141.74      138.29      5.76 o 
   6   1   2      381.64      342.65      8.11 o 
   7   1   2       97.38      100.56      4.97 o 
   8   1   2       13.39        9.96      2.05 o 
   9   1   2        5.85        4.90      2.41 o 
  10   1   2        2.55        3.76      2.29 o 
  11   1   2        4.71        3.94      2.12 o 
  12   1   2       22.50       23.43      3.07 o 
  13   1   2       12.69       17.50      3.17 o 
   0   2   2       81.43       75.73      6.13 o 
   1   2   2       72.39       77.02      3.53 o 
   2   2   2      344.59      351.43      9.03 o 
   3   2   2     1279.52     1322.71     19.96 o 
   4   2   2      982.98     1013.71     20.86 o 
   5   2   2      396.28      430.26      9.04 o 
   6   2   2       16.63       16.98      2.99 o 
   7   2   2       71.70       58.67      4.20 o 
   8   2   2      119.26      104.33      5.23 o 
   9   2   2       25.42       27.17      2.94 o 
  10   2   2       34.45       30.52      3.41 o 
  11   2   2      123.48      115.25      6.11 o 
  12   2   2       60.87       73.85      4.53 o 
  13   2   2       48.75       66.95      4.91 o 
   1   3   2       48.27       44.27      3.17 o 
   2   3   2      130.28      123.44      4.25 o 
   3   3   2      253.05      258.78      6.05 o 
   4   3   2      580.06      574.84     10.91 o 
   5   3   2      151.36      146.20      5.15 o 
   6   3   2       48.45       50.67      4.04 o 
   7   3   2        7.41        5.90      2.57 o 
   8   3   2      385.94      358.93      8.79 o 
   9   3   2      143.87      124.55      6.32 o 
  10   3   2       97.84       82.18      4.54 o 
  11   3   2        9.58       15.20      2.82 o 
  12   3   2       15.84       14.22      2.65 o 
  13   3   2       99.32       97.32      6.04 o 
   0   4   2       41.45       48.39      5.24 o 
   1   4   2       10.81        9.06      2.25 o 
   2   4   2        9.16        9.30      1.81 o 
   3   4   2      181.88      169.91      4.56 o 
   4   4   2       68.27       69.27      3.81 o 
   5   4   2       21.32       26.23      2.93 o 
   6   4   2      370.61      359.36      7.86 o 
   7   4   2      437.23      386.06      9.53 o 
   8   4   2       25.02       32.44      3.60 o 
   9   4   2      402.84      356.13      8.94 o 
  10   4   2       85.73       65.42      8.07 o 
  11   4   2       47.83       50.77      3.84 o 
  12   4   2       40.91       45.96      5.68 o 
  13   4   2       36.41       49.83      5.19 o 
   1   5   2       33.00       35.66      2.52 o 
   2   5   2       58.72       54.87      2.54 o 
   3   5   2      151.94      150.48      3.86 o 
   4   5   2        1.32        1.96      1.16 o 
   5   5   2       10.97       14.89      2.48 o 
   6   5   2      503.43      461.70     10.01 o 
   7   5   2      618.41      584.94     12.26 o 
   8   5   2      476.86      439.43     10.50 o 
   9   5   2      135.95      130.08      5.86 o 
  10   5   2      177.70      157.34      8.46 o 
  11   5   2       20.60       22.25      3.30 o 
  12   5   2       22.17       19.00      3.47 o 
  13   5   2       84.81       91.42      6.76 o 
   0   6   2      618.94      605.22     13.41 o 
   1   6   2       40.80       37.53      2.48 o 
   2   6   2      145.31      146.82      3.89 o 
   3   6   2       66.77       67.69      2.75 o 
   4   6   2      162.21      151.37      3.63 o 
   5   6   2      271.43      246.64      6.32 o 
   6   6   2      474.80      455.02      9.25 o 
   7   6   2      435.76      425.80     10.94 o 
   8   6   2      306.89      289.43      8.28 o 
   9   6   2      163.40      162.62      6.10 o 
  10   6   2        6.28        8.16      2.87 o 
  11   6   2       37.49       45.92      4.61 o 
  12   6   2        7.71       11.29      3.31 o 
   1   7   2     1192.88     1208.95     15.84 o 
   2   7   2      230.44      241.14      5.13 o 
   3   7   2        0.12        1.40      1.39 o 
   4   7   2       36.99       38.29      2.05 o 
   5   7   2       25.43       26.24      2.81 o 
   6   7   2       78.62       83.35      4.18 o 
   7   7   2       60.98       67.53      4.39 o 
   8   7   2       39.91       43.05      4.59 o 
   9   7   2       33.50       35.00      4.51 o 
  10   7   2       10.00        8.19      3.06 o 
  11   7   2        2.86        6.47      2.85 o 
  12   7   2        1.56        6.18      3.22 o 
   0   8   2      697.03      649.30     16.04 o 
   1   8   2      618.56      616.87      9.46 o 
   2   8   2      588.04      580.32     10.27 o 
   3   8   2       68.76       75.64      2.96 o 
   4   8   2       91.09       91.13      4.04 o 
   5   8   2       12.39        9.37      2.29 o 
   6   8   2       83.31       75.48      4.74 o 
   7   8   2       49.67       54.92      4.30 o 
   8   8   2      127.42      120.55      6.70 o 
   9   8   2       14.22       15.46      3.80 o 
  10   8   2        2.88        1.57      3.51 o 
  11   8   2       16.35       13.06      4.03 o 
  12   8   2       25.91       45.92      5.63 o 
   1   9   2      347.67      344.03      8.86 o 
   2   9   2      343.95      318.39      6.07 o 
   3   9   2      307.47      285.85      5.92 o 
   4   9   2      175.59      171.92      5.49 o 
   5   9   2      474.21      453.00     10.34 o 
   6   9   2      339.89      316.28      9.64 o 
   7   9   2      100.65       97.73      5.80 o 
   8   9   2        1.86        1.86      2.91 o 
   9   9   2       27.31       26.89      3.99 o 
  10   9   2        0.33        0.15      2.86 o 
  11   9   2        0.66        6.45      3.46 o 
  12   9   2       16.78       27.07      4.06 o 
   0  10   2       58.29       59.56      4.51 o 
   1  10   2       72.74       80.07      3.69 o 
   2  10   2        9.07        3.65      1.95 o 
   3  10   2      118.94      107.29      3.74 o 
   4  10   2      566.60      515.38     11.70 o 
   5  10   2      630.45      570.70     13.44 o 
   6  10   2      135.76      122.23      5.73 o 
   7  10   2      118.94      122.81      5.90 o 
   8  10   2        3.68        5.40      2.99 o 
   9  10   2       44.60       40.84      4.85 o 
  10  10   2        8.88        9.32      2.68 o 
  11  10   2       49.21       52.49      5.63 o 
  12  10   2       64.91       85.16      7.71 o 
   1  11   2        2.31        1.32      2.31 o 
   2  11   2        4.81        6.20      2.64 o 
   3  11   2       81.33       80.41      3.43 o 
   4  11   2      367.28      338.55      8.00 o 
   5  11   2      307.09      273.82      7.93 o 
   6  11   2      116.43      127.19      5.92 o 
   7  11   2      242.59      221.70      7.60 o 
   8  11   2       46.54       52.09      5.12 o 
   9  11   2       43.80       46.87      5.24 o 
  10  11   2        1.28        8.02      3.35 o 
  11  11   2       56.23       60.04      6.73 o 
   0  12   2       61.50       54.56      4.65 o 
   1  12   2        3.08        2.98      1.88 o 
   2  12   2        4.60        5.74      1.95 o 
   3  12   2       40.92       41.17      3.37 o 
   4  12   2       82.91       80.78      4.38 o 
   5  12   2       83.46       77.76      4.78 o 
   6  12   2      315.44      270.85      8.13 o 
   7  12   2       35.44       42.76      4.12 o 
   8  12   2      107.20      107.94      6.66 o 
   9  12   2       15.21       21.11      3.99 o 
  10  12   2      157.70      152.79      8.20 o 
  11  12   2      162.25      172.70      8.86 o 
   1  13   2       86.45       84.96      3.98 o 
   2  13   2       19.16       15.55      2.40 o 
   3  13   2       78.67       61.06      5.79 o 
   4  13   2       68.26       65.46      3.98 o 
   5  13   2      215.53      192.93      6.93 o 
   6  13   2      114.05      109.43      5.69 o 
   7  13   2       39.96       42.92      4.25 o 
   8  13   2       31.41       36.53      4.67 o 
   9  13   2       10.22       18.47      3.87 o 
  10  13   2       37.51       43.19      5.27 o 
   0  14   2      135.04      112.70      6.36 o 
   1  14   2        5.70        7.77      2.19 o 
   2  14   2        4.42        6.44      1.87 o 
   3  14   2       88.88       86.82      4.94 o 
   4  14   2       45.68       31.45      4.21 o 
   5  14   2      434.77      341.71     10.69 o 
   6  14   2      107.63      113.48      5.85 o 
   7  14   2      231.50      221.71      7.80 o 
   8  14   2       38.77       43.42      5.01 o 
   9  14   2        2.99        6.19      6.11 o 
  10  14   2       30.88       39.20      5.15 o 
   1  15   2      237.48      208.08      5.95 o 
   2  15   2      389.64      338.65     10.51 o 
   3  15   2       89.43       82.26      4.96 o 
   4  15   2       19.88       15.75      3.80 o 
   5  15   2      229.55      184.16     14.26 o 
   6  15   2      436.74      396.24     11.97 o 
   7  15   2      138.01      137.56      7.72 o 
   8  15   2       57.80       59.33      6.53 o 
   9  15   2        7.03       14.16      4.46 o 
  10  15   2       13.42       15.87      3.63 o 
   0  16   2      193.54      173.46      9.30 o 
   1  16   2      207.14      197.07      5.92 o 
   2  16   2       97.06       93.20      5.22 o 
   3  16   2      101.69       95.12      7.11 o 
   4  16   2      110.51      109.44      6.07 o 
   5  16   2      224.28      220.57     10.07 o 
   6  16   2       18.64       30.72      4.45 o 
   7  16   2       26.35       30.40      4.35 o 
   8  16   2        9.99       22.11      7.45 o 
   9  16   2        2.66       10.69      4.35 o 
   1  17   2      459.65      387.58      8.56 o 
   2  17   2      585.58      496.67     11.24 o 
   3  17   2       75.89       71.17      5.18 o 
   4  17   2        1.13        4.07      2.80 o 
   5  17   2        1.13        8.14      3.39 o 
   6  17   2       36.70       36.53      8.32 o 
   7  17   2       20.29       25.06      6.67 o 
   8  17   2       39.01       43.20      5.99 o 
   0  18   2      330.88      290.10     10.59 o 
   1  18   2       35.23       43.35      3.50 o 
   2  18   2      124.31      142.79      6.33 o 
   3  18   2       98.68      108.32      5.65 o 
   4  18   2       22.13       22.35      4.37 o 
   5  18   2       13.72       18.15      3.85 o 
   6  18   2       72.52       88.49      6.52 o 
   7  18   2        0.90       10.30      3.97 o 
   8  18   2       13.50       24.26      8.06 o 
   1  19   2       13.33       14.91      3.29 o 
   2  19   2       14.74       14.94      4.82 o 
   3  19   2       27.40       36.36      4.26 o 
   4  19   2       29.42       32.82      4.20 o 
   5  19   2        6.84       16.79      4.16 o 
   6  19   2       70.95       97.36      9.46 o 
   7  19   2      136.23      169.16      9.01 o 
   0  20   2       65.95       73.87     11.88 o 
   1  20   2        1.27        3.26      3.01 o 
   2  20   2        4.71       15.54      5.43 o 
   3  20   2        3.54        2.02      5.06 o 
   4  20   2       10.69       13.94      3.46 o 
   5  20   2        2.95        6.61      3.43 o 
   6  20   2      194.96      205.26     11.68 o 
   1  21   2       31.87       34.38      5.14 o 
   2  21   2       39.10       49.65      9.22 o 
   3  21   2        2.00        7.26      4.63 o 
   4  21   2        6.67       17.23      3.80 o 
   5  21   2       17.63       24.27      4.50 o 
   0  22   2      139.61      144.15     15.70 o 
   1  22   2       36.82       54.18      8.50 o 
   2  22   2        7.68       20.71      4.57 o 
   3  22   2       96.38      107.85      8.66 o 
   2   0   3      521.92      530.41     11.74 o 
   4   0   3      215.35      212.76     10.63 o 
   6   0   3      828.42      747.78     21.85 o 
   8   0   3       84.22       78.21      7.94 o 
  10   0   3       15.02       19.44      5.45 o 
   0   1   3     1382.35     1379.59     26.65 o 
   1   1   3       95.82      100.65      3.53 o 
   2   1   3      101.84      109.43      4.05 o 
   3   1   3       12.01       15.22      2.34 o 
   4   1   3        9.37       12.49      3.24 o 
   5   1   3      382.81      344.48     10.72 o 
   6   1   3      440.06      381.98     11.46 o 
   7   1   3       75.99       64.92      5.16 o 
   8   1   3      110.79       99.45      6.29 o 
   9   1   3       34.86       37.87      4.42 o 
  10   1   3        5.33       10.00      3.34 o 
  11   1   3       31.18       38.51      4.68 o 
   1   2   3       96.12      102.74      4.92 o 
   2   2   3       73.95       80.89      4.36 o 
   3   2   3        7.62        7.07      2.08 o 
   4   2   3       74.68       77.64      5.84 o 
   5   2   3      263.15      270.11      9.61 o 
   6   2   3       84.20       82.88      5.59 o 
   7   2   3      121.55      113.95      6.37 o 
   8   2   3        1.47        2.50      3.08 o 
   9   2   3       67.83       55.83      5.11 o 
  10   2   3        7.32        3.65      2.76 o 
  11   2   3       28.48       34.26      4.37 o 
   0   3   3       58.37       55.78      6.74 o 
   1   3   3       31.89       39.00      3.45 o 
   2   3   3       45.96       55.81      3.81 o 
   3   3   3       44.87       48.81      5.35 o 
   4   3   3       66.00       64.69      5.97 o 
   5   3   3       43.74       49.50      4.67 o 
   6   3   3      929.26      866.26     17.06 o 
   7   3   3      495.68      430.06     11.27 o 
   8   3   3      101.65       89.99      5.97 o 
   9   3   3        5.84        7.62      3.56 o 
  10   3   3        6.50        3.16      3.28 o 
  11   3   3        2.39        3.93      5.32 o 
   1   4   3        1.59        3.40      2.24 o 
   2   4   3       76.26       72.84      4.22 o 
   3   4   3        3.41        2.26      2.32 o 
   4   4   3      107.20       98.71      6.05 o 
   5   4   3      126.79      113.66      6.59 o 
   6   4   3       45.23       39.27      4.30 o 
   7   4   3       55.29       46.57      4.84 o 
   8   4   3       46.41       50.64      4.95 o 
   9   4   3       39.28       41.50      5.38 o 
  10   4   3       80.14       92.85      7.51 o 
  11   4   3      194.89      192.33      8.78 o 
   0   5   3       66.17       63.91      5.06 o 
   1   5   3       28.01       29.54      3.02 o 
   2   5   3       26.32       31.91      3.05 o 
   3   5   3       31.15       31.26      3.02 o 
   4   5   3      138.98      148.78      6.14 o 
   5   5   3      332.89      311.31      9.88 o 
   6   5   3      144.06      145.88      7.27 o 
   7   5   3       94.16       89.23      5.65 o 
   8   5   3       48.52       49.45      6.67 o 
   9   5   3       43.33       39.57      5.62 o 
  10   5   3      135.84      132.97      8.49 o 
  11   5   3       13.23       11.11      3.90 o 
   1   6   3       19.79       18.19      2.44 o 
   2   6   3       67.69       62.17      3.52 o 
   3   6   3      168.57      160.97      5.39 o 
   4   6   3      873.05      870.70     16.20 o 
   5   6   3      390.86      391.08     11.07 o 
   6   6   3      338.29      317.64     18.25 o 
   7   6   3       29.09       30.36      8.82 o 
   8   6   3       27.10       30.78      4.99 o 
   9   6   3       73.38       82.34      7.11 o 
  10   6   3       46.08       47.83      6.05 o 
  11   6   3       54.46       63.54      6.70 o 
   0   7   3      101.49       93.97      5.95 o 
   1   7   3      104.25      101.95      6.18 o 
   2   7   3        7.68        6.75      1.81 o 
   3   7   3      135.87      136.07      4.90 o 
   4   7   3      223.07      208.60      8.02 o 
   5   7   3       92.86       97.51      7.99 o 
   6   7   3       51.55       62.11      6.47 o 
   7   7   3       28.56       31.55      5.17 o 
   8   7   3       23.67       26.17      5.10 o 
   9   7   3        2.36       -0.49      4.11 o 
  10   7   3        3.92        3.08      4.35 o 
  11   7   3        7.74        8.84      4.52 o 
   1   8   3       75.25       77.46      3.57 o 
   2   8   3      106.06      105.60      4.47 o 
   3   8   3      548.10      511.23     12.95 o 
   4   8   3      146.93      147.95      7.10 o 
   5   8   3      144.11      126.87      8.73 o 
   6   8   3      123.40      119.34      8.04 o 
   7   8   3       19.41       27.07      5.09 o 
   8   8   3        4.50       10.16      4.23 o 
   9   8   3        2.23       11.91      4.63 o 
  10   8   3        7.40       10.96      5.04 o 
   0   9   3       93.97       94.49      6.17 o 
   1   9   3      577.66      533.67      9.89 o 
   2   9   3      439.11      434.93      9.12 o 
   3   9   3      299.00      290.13     10.76 o 
   4   9   3      279.67      264.17      9.15 o 
   5   9   3       44.16       42.16      5.49 o 
   6   9   3        7.06        4.29      3.88 o 
   7   9   3       58.15       56.68      8.81 o 
   8   9   3       67.75       62.49      6.84 o 
   9   9   3       30.55       29.00      5.57 o 
  10   9   3       36.08       48.05      6.60 o 
   1  10   3       65.20       63.93      3.88 o 
   2  10   3      219.01      202.53      7.13 o 
   3  10   3      255.51      264.61      9.12 o 
   4  10   3       61.16       65.65      5.40 o 
   5  10   3       35.65       33.34      5.29 o 
   6  10   3       20.58       21.91      4.78 o 
   7  10   3       12.21       14.86      4.36 o 
   8  10   3       20.30       15.94      4.40 o 
   9  10   3       27.24       31.32      5.75 o 
  10  10   3       13.53       22.52      4.68 o 
   0  11   3        5.44        5.78      3.99 o 
   1  11   3        6.18        4.91      2.06 o 
   2  11   3      129.72      130.15      6.36 o 
   3  11   3      279.93      251.05      8.97 o 
   4  11   3       58.05       56.62      5.27 o 
   5  11   3       40.86       44.72      5.73 o 
   6  11   3       65.93       70.06      6.71 o 
   7  11   3      177.05      167.46      9.78 o 
   8  11   3       29.16       41.04      5.86 o 
   9  11   3      176.09      176.01     16.18 o 
   1  12   3        4.62        0.48      2.08 o 
   2  12   3       29.69       28.14      3.87 o 
   3  12   3       19.10       19.71      3.96 o 
   4  12   3       65.67       62.51      5.50 o 
   5  12   3        9.04       10.24      3.31 o 
   6  12   3       24.85       28.78      6.27 o 
   7  12   3       28.11       37.49      5.34 o 
   8  12   3      151.00      157.30      9.69 o 
   9  12   3      141.31      182.07     10.70 o 
   0  13   3       11.74        9.93      3.59 o 
   1  13   3       17.80       19.23      2.65 o 
   2  13   3        1.51       -1.15      2.29 o 
   3  13   3       56.40       50.92      4.50 o 
   4  13   3       40.00       38.95      4.71 o 
   5  13   3       17.80       15.70      5.38 o 
   6  13   3       26.47       33.51      5.12 o 
   7  13   3       89.55       84.09      7.51 o 
   8  13   3       95.21      101.10      9.71 o 
   9  13   3       18.14       30.62      5.64 o 
   1  14   3       67.71       64.30      5.22 o 
   2  14   3       77.33       67.27      6.55 o 
   3  14   3      161.96      148.78      7.07 o 
   4  14   3       26.86       31.97      5.14 o 
   5  14   3        0.81        5.16      3.92 o 
   6  14   3        1.36        4.15      3.47 o 
   7  14   3      158.29      146.95      9.33 o 
   8  14   3      139.69      153.11      9.70 o 
   0  15   3      114.29      119.31     12.89 o 
   1  15   3       50.96       53.13      4.36 o 
   2  15   3       66.17       63.95      5.17 o 
   3  15   3       23.17       27.41      4.12 o 
   4  15   3      213.00      197.74      8.16 o 
   5  15   3        9.66       12.55      8.77 o 
   6  15   3        9.33        6.80      3.68 o 
   7  15   3      135.08      148.01     15.22 o 
   1  16   3       45.68       39.11      6.28 o 
   2  16   3      120.85      105.37      6.27 o 
   3  16   3      185.32      173.21      7.75 o 
   4  16   3       58.86       71.94      5.58 o 
   5  16   3       41.95       51.94      6.76 o 
   6  16   3       22.41       32.94      6.32 o 
   7  16   3       64.31       74.34      9.50 o 
   0  17   3      126.53      111.12     10.09 o 
   1  17   3       85.03       91.00      6.33 o 
   2  17   3       77.79       94.25      6.59 o 
   3  17   3      135.91      139.39      7.77 o 
   4  17   3      177.49      174.52      8.20 o 
   5  17   3       36.74       43.09      7.13 o 
   6  17   3        0.24       12.81      4.80 o 
   1  18   3       14.14       13.58      3.45 o 
   2  18   3       74.67       80.31      5.88 o 
   3  18   3       95.39      103.70      7.29 o 
   4  18   3      410.35      396.78     12.65 o 
   5  18   3      133.38      164.85      8.03 o 
   0  19   3       21.05       25.85     11.43 o 
   1  19   3        8.54       13.45      4.90 o 
   2  19   3        5.30       10.40      3.17 o 
   3  19   3       40.81       42.48      4.82 o 
   1  20   3        1.57        7.82      4.73 o 
   0   0   4      357.36      369.88     17.56 o 
   2   0   4      270.77      257.85     12.08 o 
   4   0   4       73.84       74.85      9.96 o 
   6   0   4       48.40       48.96      8.94 o 
   8   0   4       86.97       76.45      8.65 o 
   1   1   4       14.29       16.17      2.65 o 
   2   1   4      198.62      194.50      8.38 o 
   3   1   4       20.13       19.16      3.92 o 
   4   1   4       47.83       48.33      5.30 o 
   5   1   4       26.30       36.71      6.29 o 
   6   1   4        1.93        3.78      3.55 o 
   7   1   4       37.38       33.57      5.07 o 
   8   1   4      110.08       97.02      7.25 o 
   9   1   4       59.77       54.30      6.08 o 
   0   2   4      186.85      177.66      7.62 o 
   1   2   4       10.66       15.07      2.87 o 
   2   2   4       18.98       21.22      4.16 o 
   3   2   4       11.80       17.89      4.98 o 
   4   2   4       47.30       39.71      5.04 o 
   5   2   4      106.35       98.63      7.07 o 
   6   2   4      117.53      101.94      6.62 o 
   7   2   4      262.48      256.08      9.56 o 
   8   2   4      165.95      145.21      9.82 o 
   9   2   4       46.09       46.22      5.82 o 
   1   3   4        9.22        8.27      2.80 o 
   2   3   4       10.50       12.65      3.77 o 
   3   3   4        8.43        7.33      3.53 o 
   4   3   4      154.42      156.73      8.36 o 
   5   3   4       52.13       53.75      4.93 o 
   6   3   4       51.16       59.53      5.26 o 
   7   3   4       29.36       26.54      4.75 o 
   8   3   4      169.44      149.13      9.11 o 
   9   3   4      185.92      176.46     11.05 o 
   0   4   4       94.82      105.08      7.05 o 
   1   4   4        4.40        6.57      2.84 o 
   2   4   4       16.70       21.38      4.53 o 
   3   4   4        3.85        1.23      3.06 o 
   4   4   4      103.12      113.24      6.67 o 
   5   4   4       87.97       96.11      9.28 o 
   6   4   4       46.95       59.61      6.11 o 
   7   4   4       89.44       96.49      7.51 o 
   8   4   4       51.11       51.13      6.09 o 
   9   4   4       63.52       86.82     11.08 o 
   1   5   4       30.84       30.39      3.26 o 
   2   5   4      154.91      158.71      6.86 o 
   3   5   4      118.92      144.63      9.05 o 
   4   5   4      112.43      124.73     11.12 o 
   5   5   4       52.56       59.75      6.05 o 
   6   5   4        6.73        9.49      3.92 o 
   7   5   4        4.61       12.03      4.07 o 
   8   5   4        0.36        3.39      3.81 o 
   0   6   4       14.67       18.60      3.40 o 
   1   6   4       11.65       15.10      3.58 o 
   2   6   4      201.72      201.77      9.84 o 
   3   6   4      211.98      236.05     10.60 o 
   4   6   4      159.65      164.45      9.62 o 
   5   6   4       10.05        8.34      4.12 o 
   6   6   4      195.41      179.71     11.85 o 
   7   6   4       28.37       30.77      6.12 o 
   8   6   4       10.05       11.90      4.99 o 
   1   7   4      158.12      151.43      6.58 o 
   2   7   4      104.67      114.58      7.81 o 
   3   7   4      233.42      225.21     13.46 o 
   4   7   4      145.04      148.86      9.34 o 
   5   7   4       99.32      101.69      9.01 o 
   6   7   4       77.26       71.45      7.51 o 
   7   7   4        5.43        1.93      3.69 o 
   8   7   4       55.68       55.26      6.42 o 
   0   8   4      280.79      291.56     12.67 o 
   1   8   4      280.86      261.17      7.78 o 
   2   8   4      237.22      226.78      9.42 o 
   3   8   4      123.35      113.87      9.19 o 
   4   8   4       94.94      110.54      8.36 o 
   5   8   4       50.57       54.78      6.67 o 
   6   8   4       21.06       26.04      5.16 o 
   7   8   4       20.87       24.49      5.02 o 
   8   8   4       16.93       20.04      5.52 o 
   1   9   4      475.14      452.78     11.89 o 
   2   9   4       34.10       37.96      4.91 o 
   3   9   4       48.58       50.90      8.74 o 
   4   9   4       44.56       44.22      5.78 o 
   5   9   4       19.86       17.85      4.95 o 
   6   9   4       33.41       31.86      5.79 o 
   7   9   4        6.20        5.38      4.60 o 
   0  10   4      513.19      532.40     17.92 o 
   1  10   4       82.56       92.62      6.05 o 
   2  10   4      115.57      138.28      7.17 o 
   3  10   4       94.84      112.95      8.22 o 
   4  10   4       10.82        9.78      5.62 o 
   5  10   4       47.51       59.94      6.98 o 
   6  10   4        0.49       11.98      4.54 o 
   7  10   4       10.87       19.39      4.77 o 
   1  11   4      102.29      118.86      6.66 o 
   2  11   4       37.92       52.08      4.77 o 
   3  11   4        9.30       13.01      4.10 o 
   4  11   4       58.94       63.17      6.87 o 
   5  11   4       38.69       39.04      6.05 o 
   6  11   4        2.74        5.65      5.34 o 
   0  12   4        5.04        6.14      6.12 o 
   1  12   4        4.86        6.82      3.28 o 
   2  12   4       11.59       11.98      3.00 o 
   3  12   4        6.00        6.84      3.64 o 
   4  12   4       35.81       35.78      5.53 o 
   5  12   4       12.18       31.88      5.66 o 
   6  12   4        5.73        7.04      4.38 o 
   1  13   4       38.22       44.32      5.07 o 
   2  13   4       21.02       16.74      3.44 o 
   3  13   4       15.10       30.12      4.95 o 
   4  13   4       12.50       13.53      4.10 o 
   5  13   4        3.06       12.99      4.61 o 
   0  14   4       59.24       69.32     11.14 o 
   1  14   4       19.04       24.46      8.53 o 
   2  14   4       15.45       18.92      3.59 o 
   3  14   4        4.41       10.07      3.83 o 
   4  14   4       25.59       32.65      5.34 o 
   1  15   4       60.90       64.48      7.82 o 
   2  15   4       92.75      106.63      6.76 o 
   3  15   4       30.30       43.86      7.94 o 
   2   0   5       93.53       90.77     16.14 o 
   4   0   5      116.88      115.18     12.87 o 
   0   1   5        7.59        5.37      5.54 o 
   1   1   5        7.49       12.55      4.25 o 
   2   1   5       50.74       56.19      6.49 o 
   3   1   5      108.84      108.32      8.43 o 
   4   1   5       67.94       79.24      7.77 o 
   1   2   5       12.88        9.04      3.88 o 
   2   2   5       49.23       51.92      6.33 o 
   3   2   5       33.79       34.16      5.38 o 
   4   2   5       41.24       42.07      7.07 o 
   0   3   5        8.56       23.29      8.52 o 
   1   3   5        7.97       11.39      4.14 o 
   2   3   5       24.64       40.44      5.73 o 
   3   3   5       17.36       24.09      4.50 o 
   1   4   5        8.73       13.02      4.58 o 
   2   4   5       61.26       71.82      6.37 o 
   3   4   5       22.71       25.89      4.67 o 
   0   5   5      153.51      174.54     14.83 o 
   1   5   5       28.55       27.47      6.04 o 
   2   5   5       77.57       84.78      6.95 o 
   3   5   5        5.58       16.27      4.18 o 
   1   6   5      204.21      206.86     12.96 o 
   2   6   5      109.32      124.89      8.40 o 
   0   7   5      310.42      298.15     28.96 o 
   1   7   5       54.86       68.35      8.30 o 
                                                 
